# Supplementary material for: A Method for Assaying of Protein Kinase Activity In Vivo and Its Use in Studies of Signal Transduction in Strawberry Fruit Ripening
Source: Int J Mol Sci. 2021 Sep 28;22(19):10495. doi: 10.3390/ijms221910495 (PMC8508642; doi:10.3390/ijms221910495)
Supplement: Supplementary file 1 [file ijms-22-10495-s001.zip]

Archive with 1 entries (1 files):
- ijms-1367522-supplementary.pdf
